# Supplementary material for: Effects of Culinary Procedures on Concentrations and Bioaccessibility of Cu, Zn, and As in Different Food Ingredients
Source: Foods. 2023 Apr 15;12(8):1653. doi: 10.3390/foods12081653 (PMC10137893; doi:10.3390/foods12081653)
Supplement: Supplementary file 1 [file foods-12-01653-s001.zip]

Archive with 1 entries (1 files):
- foods-2320068-supplementary.pdf
